# Supplementary material for: Autonomous conversational agents for loneliness, social isolation, depression, and anxiety in older people without cognitive impairment: Systematic review and meta-analysis
Source: Psychol Med. 2026 Jan 20;56:e27. doi: 10.1017/S0033291725103073 (PMC12885342; doi:10.1017/S0033291725103073)
Supplement: Satake et al. supplementary material 1 — Satake et al. supplementary material [file S0033291725103073sup001.xlsx]

## Sheet: Supple Table1
Author (Year)	Country	N (case)	N (control)	Age (case)	Age (control)	Sex (case)	Sex (control)	SES (case)	SES (control)	Living situation (case)	Living situation (control)	Diagnosis (case)	Dignosis (control)	Completion (case)	Completion (control)	Intervention type	Control task	Agent description	Functions	Duration	Frequency	Design	Outcomes	Loneliness scale	Depression scale	Other outcome scales	Summary	Notes
Yan et al. (2024)	United States	15	NA	85.2 (SD = 4.84, range 77-96)	NA	73.3%	NA	67% < high school, 13% college +	NA	Living alone (independent, at home)	NA	Community-dwelling older adults	NA	NR	NA	PVA	NA	Alexa (Amazon Echo: a commercial voice-controlled smart speaker equipped)	Verbal interaction, reminders, shopping, music, jokes, weather, poetry	4 weeks	Daily use; ≥5 times/day (instructed); reminders sent on days 7, 14, and 21 if below threshold​	Single-arm pre-post study	Lo	UCL-8 (5-point Lickert scale)	NA	NA	・Significant reduction in loneliness after 4 weeks ・​Total time spent with Alexa was significantly correlated with loneliness reduction ・Verbal engagement itself not significantly associated (but mediated through interaction time) ・Mediation effect confirmed by Sobel test	・All participants were white ・Alexa use monitored via speech log.
Wang and Li (2024)	China	4	8	88	78.6	1	87.5%	50% high school or university	5/8 had only primary education or none	Nursing home residents	Same as case	NR; assumed cognitively normal nursing home residents		11/15 (26.7%)	8/9 (88.9%)	Chatbot	Mindfulness-based instructor-led training program using standard mindfulness scripts	ChatGPT 3.0 (via headset + screen + researcher-supported dialogue​)	Conversational engagement (manual input if needed, text-to-voice output)	8 weeks	15–30 min, once / week (8 sessions total)	Two-arm non-randomized pre–post study​	Lo, De	UCLA-LS (unsure version; 20 items)	GDS-15	BRUMS (Mood); SWLS (Life satisfaction); SUS (System usability)	・No significant between-group difference ・ChatGPT group showed increased "happiness"; mindfulness group showed reduced "tension"​	・As this report did not report mean scores at pre- and post-intervention assessments, it was excluded from the meta-analysis ・Only 4 of 15 completed in ChatGPT group ・ChatGPT use mediated via researcher-supported setup
Lee et al. (2024)	United States	30	NA	82.6 (SD = 6.36, range 71-95)	NA	73.3%	NA	70% low-income; 43% < high school	NA	70% lived alone	NA	Community-dwelling older adults	NA	30/36 (83.3%)	NA	Robot	NA	Hyodol: doll-shaped socially assisstive humanoid robot with speech	Medication reminders, wake-up prompts, health info, inspirational messages, songs	4 months	Daily use; individual usage not strictly prescribed	Single-arm pre-post study​	Lo, De	R-UCLA	PHQ-9	MARS (Medication adherence); WHODAS-12	・Medication adherence and depressive symptoms improved significantly ・Loneliness decreased but not significantly ・High acceptability and "personification" of robot; participants interacted with SAR as “grandchild” or “companion”​	・The post-test UCLA-LS score appears lower than the theoretical minimum, suggesting a possible reporting or calculation error ・All participants were Korean American immigrants ・6/36 dropped out within 1 week.
Jones et al.(2024)	United States	34	NA	77 (SD = 11.52, range 50-98)	NA	0.62	NA	70% low income	NA	All participants lived alone in independent living facilities	NA	Community-dwelling older adults; Cognitively normal to mildly impaired (MoCA mean = 23.5)	NA	NR	NA	PVA	NA	Alexa (audio-only, Echo Dot vs. video, Echo Show)​	Greetings, meditation, weather check, riddle game, music, joke, calling social contacts, “Akinator” game, routine prompts​	12 weeks	Daily use; ≥30 min/day（prescribed routine activities）	Two-arm non-randomized pre–post study​	Lo	UCLA-LS (unsure version; 20 items)	NA	MSPSS (Perceived social support)	・Significant reduction in loneliness ・Significant increase in perceived social support ・Video-based modality was more effective than audio-only for both outcomes​	・Participants aged 50–98, and some may have been under 60 years old ・94% White ・18 used audio-only PVA, 16 used video-PVA ・Loneliness scores reported as item-level means (1–4), not total scores (20–80).
Chou et al.(2024)	Taiwan	15	NA	72.3 (SD = 4.9)	NA	0.87	NA	NR	NA	47% living alone	NA	Psychiatric outpatients with depression or anxiety disorders	NA	NR	NA	Chatbot	NA	LINE-based health chatbot	Mood/sleep/activity tracking, health education, encouragement messages	4 weeks	Daily use; 82.5% adherence (≥65 group)	Single-arm pre-post study​	Lo, De, An	UCLA-LS (unsure version; 20 items)	GDS-15	HADS-A (Anxiety)	・Significant loneliness reduction ・No significant change in depression or anxiety	・Data reflect ≥65 group only ・The participants ≥65 were not so lonley (mean UCLA-LS score was 38.9)
Lim (2023)	South Korea	31	33	65–89 (majority 70–74); mean not reported	65–89 (majority 75–84); mean not reported	93.5%	84.8%	29% elementary, 22.6% college	51.5% elementary, 3% college	living alone​	Same as case	Community-dwelling older adults	Same criteria	31/36 (86.1%)	33/36 (91.7%)	Robot	Usual care	PIO: parrot-shaped socially-assistive robot	Story-based cognitive tasks, stretching/gymnastics with robot, emotion expression & conversation	6 weeks	50 min, 2 sessions / week (12 sessions total)	Two-arm non-randomized pre–post study​	Lo, De	R-UCLA	GDS-15	K-MMSE-2:SV (Cognition); EQ-5D-3L (Quality of Life)	・Significant improvement in: Cognitive function, Depression, Loneliness ・No significant improvement in QoL overall	・GDS scores were reported outside the standard 0–15 range, suggesting a possible reporting or calculation error ・Differences in education were observed between groups ・PIO relied on preset scenarios, limiting conversational flexibility
Lee et al. (2023)	South Korea	169	NA	78.16 (SD = 6.29)	NA	69.2%	NA	69.4% extreme poverty, 30.6% second-lowest	NA	95.3% lived alone; 39% had no contact with children	NA	Community-dwelling older adults	NA	169/180 (93.9%)	NA	Robot	NA	Hyodol: doll-shaped socially assisstive humanoid robot with speech	Medication/meal/exercise reminders, social interaction, music, quizzes, safety alerts	3 months (6 months also)	Daily use; 24h inactivity triggers alert	Single-arm pre-post study​	De	NA	GDS-15	EQ-5D-5L (Quality of Life)	・Significant reduction in depressive symptoms and improvement in HRQOL at 3 months ・No sustained positive effects at 6 months ・High user acceptability; perceived companionship benefits during COVID-19 home confinement	・Data from the 3-month follow-up were used to match other studies ・Community care workers were trained to support the participants and monitored usage
Park and Kim (2022)	South Korea	291	NA	76.69 (SD = 5.83)	NA	73.9%	NA	20.9% no schooling, 53.7% elementary/middle school, 25.4% >high school	NA	Living alone	NA	Community-dwelling older adults; multiple chronic illnesses common	NA	291/317 (91.8%)	NA	PVA	NA	NUGU Candle: Commercial Korean AI speaker with voice interaction features	Conversation, reminders, music, weather	2 months	Daily use; comparison between frequent (≥5/week) and intermittent users	Single-arm pre-post study​	Lo, De	three items- UCLA + one question	GDS-15	NA	・Significant reduction in depression and loneliness after 2 months ・Loneliness reduction more pronounced in frequent users	・Participants were self-selected and trained ・The reported loneliness scores appear to be item-level means (1–5) based on the range of values provided.
Papadopoulos et al.(2022)	UK and Japan	12	10	79.50 (SD = 9.03)	84.90 (SD = 10.44)	58.3%	0.8	50% professional / college, 42% secondary / high school	60% primary or less, 30% secondary / high school	Care home residents living in a single room	Same as case	Older adults without severe dementia, severe mental health issues, or severe frailty	Same as case	12/12 (100%; however, 10/45 dropped out before starting)	10/10 (100%; however, 10/45 dropped out before starting)	Robot	Care as usual	Pepper: socially assisstive humanoid robot with speech. It was culturally personalised (Experimental group). 4 feet tall	Conversation, music, video calls, quizzes, storytelling	2 weeks	6 sessions × up to 3 hours each	Parallel-group, single-blind RCT	Lo	ULS-8	NA	SF-36 (QOL); CCATool-Robotics (Cultural competence)	・Emotional wellbeing improved compared to care-as-usual ・Slight reduction in loneliness ・Higher perceived cultural competence	・Possible inclusion of mild to moderate dementia ・Differences in educational levels across groups may exist ・Only the Experimental Robot group was included as the case group ・Patients' cultural backgrounds: English, Indian, Japanese ・Sessions were audio-video monitored for safety
Kramer et al.(2022)	Netherlands	32	NA	73 (SD = 5.33)	NA	0.56	NA	38% high school/associate degree; 59% college/university	NA	Living alone	NA	Community-dwelling older adults	NA	32/51 (62.7%) (dropouts did not use PACO at all)	NA	ECA	NA	PACO: Two 2D cartoon-style ECAs (Herman for nutrition, Ellen for social advice), text-based, non-animated.	Nutrition tracking, recipe suggestions, social advice modules, peer chat function	8 weeks	Daily use; self-paced use; median total use 15 hours	Randomized design with waitlist control; no formal between-group comparison	Lo	De Jong Gierveld Loneliness Scale	NA	OPQOL-brief (QOL); Open question for eating behaviour; Basic psychological need satisfaction and frustration scales	・No significant change in eating behavior or loneliness ・Some self-reported increases in dietary awareness ・Low engagement and usability challenges	・Only immediate access group data was adopted in our study (no individual data of each group; formal between-group statistical analysis conducted) ・Interventiona was text-based and not animated ・Users could use peer-chat function via WhatsApp
Jones et al.(2021)	United States	16	NA	85.2 (SD = 5.02, range 77-96)	NA	0.69	NA	NR	NA	Living alone	NA	Community-dwelling older adults aged 75+ with normal cognitive functioning	NA	NR	NA	PVA		Alexa (Amazon Echo: a commercial voice-controlled smart speaker equipped)	Daily greetings, music, weather, riddles, jokes, information queries	4 weeks (8 weeks acutually but it was not for measurements of loneliness)	Daily; Minimum 5 interactions per day during first 4 weeks (mean ~18/day); voluntary use thereafter	Single-arm pre-post study​	Lo	UCL-8 (5-point Lickert scale)	NA	NA	・Significant reduction in loneliness after 4 weeks ・Relational greetings to Alexa predicted loneliness reduction ・Baseline loneliness predicted greater anthropomorphic interaction with the device	・Participants were cognitively screened and trained on device use ・The loneliness scores was presented as item-level means
Kargar et al.(2017)	United States	7	NA	71.8 (SD = 7.1, range 63–81)	NA	NR	NA	NR	NA	Lifving at an assissted living facility	NA	Older adults with no to moderate depression	NA	NR	NA	Robot	NA	eBEAR: animal-like social robot with facial expression generation and dialogue capabilities	Conversation, mood assessment, exercise encouragement, games ("Catch the Ball", Tic-Tac-Toe)	1 month	3 sessions per week (up to one hour per session)	Single-arm pre-post study	De	NA	GDS-15	Face scale for mood	・Improvement in depression scores (GDS) in several participants ・Minor but positive trend in mood scores (Face Scale) ・eBear feasible and acceptable for elderly individuals	・Possible inclusion of mild to moderate dementia ・Staff feedback supported observed mood improvements ・Sessions included structured open conversations and activities
Broadbent et al.(2016)	New Zealand	27	25	85.8 (SD = 8.1, range 66-97) (reported across groups)	85.8 (SD = 8.1, range 66-97) (reported across groups)	76.9% (reported across groups)	76.9% (reported across groups)	42.3% ≤3 years secondary education, 26.9% 4–5 years secondary education, 23.1% higher education, 7.7% unknown (reported across groups)	42.3% ≤3 years secondary education, 26.9% 4–5 years secondary education, 23.1% higher education, 7.7% unknown (reported across groups)	Living in rest home and nursing home units	Same as case	Older adults; Mixed cognitive status (35% with AMTS ≤6 suggesting cognitive impairment)	Same as case	27/35 (77.1%)	25/33 (75.8%)	Robot	Usual care	Guide: Stationary touchscreen robot offering scripted speech interactions. Cafero: Stationary touchscreen robot with similar functions to Guide.	Health monitoring, brain training, communication, entertainment	12 weeks	Robots were available for 14 hours (6AM-8PM) a day at lounge of facilities; no usage requirement enforced	Non-randomized controlled trial	De	NA	GDS (GDS-15 likely)	QOL-AD (QOL); staff-rated QOL, dependency/mobility assessments	・No significant differences in depression, quality of life, or mobility between groups ・Technical issues (e.g., screen freezing) were frequent but manageable ・Study supports feasibility but highlights need for improved robot engagement strategies	・Robots offered scripted speech interactions, but not full open-ended two-way conversations. ・Actual frequency and extent of residents' robot use were unclear. ・Although only resident data were extracted for this report, staff also participated in the study.
Ring et al.(2015)	United States	7	5	65 (range 56–75) (reported across groups)	65 (range 56–75) (reported across groups)	91.7% (reported across groups)	91.7% (reported across groups)	All regular computer users; detailed SES not reported	Same as case	Living alone	Same as case	Older adults without significant depression symptoms (screened with PHQ-2)	Same as case	7/7 (100%)	5/7 (71.4%)	ECA (proactive version)	ECA (passive version)	Animated touchscreen-based ECA using synthetic voice, facial expressions, gestures	Social support dialogue, affective state assessment, motivational dialogue for exercise, positive storytelling	1 week	Daily; proactive version initiated conversation via motion sensor	Two-arm non-randomized pre–post study​	Lo	UCLA-LS (unsure version)	na	Self-report 5 lickert scale (Affective State; Relationship with Agent; Satisfaction with Agent)	・Proactive agent significantly reduced loneliness and increased happiness and comfort compared to passive agent ・Longer interaction time correlated with greater loneliness reduction ・Conversations were often perceived as limited and repetitive after a week	・As this report did not report mean scores at pre- and post-intervention assessments, it was excluded from the meta-analysis ・Participants aged 56–75, and some may have been under 60 years old ・Participants interacted with the agent via touchscreen menu choices, not free speech
Broadbent et al.(2014)	New Zealand	29	29	85.2 years (SD = 5.1, range 72–94) (reported across groups)	85.2 years (SD = 5.1, range 72–94) (reported across groups)	51.7% (reported across groups)	51.7% (reported across groups)	48% ≤3 years secondary education, 10% 4–5 years, 41% higher education (reported across groups)	48% ≤3 years secondary education, 10% 4–5 years, 41% higher education (reported across groups)	Independent living apartments in a retirement village	Same as case	Older adults; cognitive function assessed (AMTS mean = 9.2/10); mostly cognitively intact	Same as case	NR	NR	Robot	Usual life	iRobiQ: Small table-top robot with touchscreen. Cafero: Larger robot with touchscreen.	iRobiQ: Vital sign monitoring, medication reminders, entertainment functions. Cafero: Cognitive games, skype communication, health information access; no medication management	6 weeks robot condition + 6 weeks no-robot control (cross-over), with an 18-day washout period	Daily; no enforced usage amount	cross-over RCT	De	NA	GDS-15	SF-12 (QOL); MARS (medication adherance)	・No significant improvements in depression, quality of life, or medication adherence detected ・Robots were feasible and acceptable; participants generally positive ・Perceived agency of the robot decreased over time ・Some technical problems (e.g., screen freezing, misaligned reminders) occurred	・Although the study employed a randomized cross-over design, group-specific baseline and post-intervention GDS scores and demographic data were not clearly reported. Consequently, this study could not be included in the meta-analysis. ・Robots offered scripted speech interactions, but not full open-ended two-way conversations ・Some particiapants use the robots only once in two days. One did not us…
Tanaka et al.(2012)	Japan	18	16	73.6 (SD = 4.4)	73.1 (SD = 5.3)	1	1	NR	NR	Living alone	Same as case	Community-dwelling older female adults without diagnosed dementia (MMSE ≥24)	Same as case	18/20 (90.0%)	16/20 (80.0%)	Robot	non-communicating robot (same appearance)	Kabochan: doll-shaped socially assisstive humanoid robot with speech	Speech-based interaction, affective expressions (nodding), sensory-driven responsive behavior	8 weeks	Daily; interactions not strictly standardized	RCT	De	NA	GDS	MMSE (Cognition); Cognitstat (Cognition); Saliva cortisol; sleep/ appetite/ ADL original scale; Accelerated Plethysmography	・Communication robot group showed improvements in MMSE, judgment, and verbal memory. ・Salivary cortisol levels decreased; trends toward improved sleep and reduced fatigue. ・GDS-15 showed a slight decrease in the communication robot group, but the change was not statistically significant.	・Interventions focused only on elderly women; no male participants. ・No reporting about blinding (assuming that they did not do blinding)
Suzuki et al.(2005)	Japan	4	NA	77.8 (SD = 0.96, range 77-79)	NA	1	NA	NR	NA	Living alone	NA	Community-dwelling older female adults without diagnosed dementia	NA	NR	NR	Robot	NA	Ifbot; humanoid robot capable of recognizing speech and displaying emotional expressions	Voice interaction, emotional expression, singing, dancing, basic photo-taking and email sending (limited use)	4 weeks	Daily; encouraged to interact daily	Single-group pre–post observational study (pilot case series)	De, Lo	Ando, Osada & Kodama Loneliness Scale	GDS-15	SF-36 (QOL); robot-human interaction scale (original)	・Some participants showed improvement in depression scores ・Robot-human relationship scores were high; participants developed emotional attachment to ifbot. ・Increased social interaction reported (e.g., home gatherings with friends/family around the robot).	・Very small sample size (n=4); case series design without control group. ・Participants were relatively healthy, motivated, and cognitively intact older women. ・No structured daily robot usage requirements; interaction was voluntary.
Completion is defined as the number and percentage of participants who completed all post-intervention assessments.
NA: Not applicable; NR: Not reported
Quality of Life in Alzheimer’s Disease
Abbreviated Mental Test Score
: embodied conversational agent
Brief Older People’s Quality of Life Questionnaire (
